# Supplementary material for: Analysis of exome data for 4293 trios suggests GPI-anchor biogenesis defects are a rare cause of developmental disorders
Source: Eur J Hum Genet. 2017 Mar 22;25(6):669–79. doi: 10.1038/ejhg.2017.32 (PMC5477361; doi:10.1038/ejhg.2017.32)
Supplement: Supplementary Table S4 [file ejhg201732x2.xlsx]

## Sheet: ACMG scoring
Table S4: Classification of variants according to ACMG guidelines. Scoring was performed using the ACMG Mendelian v1.0 rubric using the Clinical Reporter tool within Omicia Opal Clinical (www.omicia.com). *, excessively constrained genes are those in ExAC with a missense z-score > 3.09, corresponding to a p-value < 0.001. +, variant annotated in DECIPHER database as
p.(*149W) base on alternative transcript ENST00000579146.
				PGAP3 (NM_033419.4)		PIGN (NM_176787.4)		PIGT (NM_015937.5)			PIGO (NM_032634.3)		PIGL (NM_004278.3)		PIGW (NM_178517.3)		PIGM (NM_145167.2)
Pathogenic/benign	Criteria ID	Level	Criteria description	c.914A>G;p.(D305G)+	c.320C>T;p.(S107L)	c.932T>G;p.(L311W)	c.694A>T;p.(K232*)	c.1582G>A;p.(V528M)	c.1730dupC;p.(L578fs*35)	c.709G>C;p.(E237Q)	c.1306C>T;p.(R436W)	c.713G>A;p.(G238D)	c.48G>A;p.(W16*)	c.336-2A>G;p.D113fs*2	c.705C>G; p.(H235Q)	c.908G>A; p.(R303H)	c.1199A>G;p.(N400S)
Pathogenic Criteria	PM2	Moderate	Absent from controls (or at extremely low frequency if recessive) in Exome Sequencing Project, 1000 Genomes Project, or Exome Aggregation Consortium	Yes (e.g. absent in ExAC)	Yes (e.g. 0.017% in ExAC)	Yes (e.g. 0.005% in ExAC)	Yes (e.g. absent in ExAC)	Yes (e.g. 0.010% in ExAC)	Yes (e.g. 0.003% in ExAC)	Yes (e.g. 0.008% in ExAC, 0.057% in S. Asian cohort of ExAC but that is still below cutoff for recessive condition)	Yes (e.g. 0.001% in ExAC)	Yes (e.g. absent in ExAC)	Yes (e.g. 0.001% in ExAC)	Yes (e.g. 0.005% in ExAC)	No (e.g. at 0.70% in ExAC)	Yes (e.g. at 0.002% in ExAC)	Yes (e.g. at 0.002% in ExAC)
	PP2	Supporting	Missense variant in a gene that has a low rate of benign missense variation and in which missense variants are a common mechanism of disease*	No	No	No	No (LoF variant)	No	No (not missense)	No	No	No	No (LoF variant)	No (LoF variant)	No	No	No
				Missense z-score is 0.78		Missense z-score is -2.00		Missense z-score is -0.37			Missense z-score is -0.15		Missense z-score is -0.30		Missense z-score is -1.12		Missense z-score is 1.01
	PVS1	Very Strong	Null variant (nonsense, frameshift, splice sites, initiation codon, exon deletion) in a gene where LOF is a known mechanism of disease	No	No	No	Yes	No	No (frameshift close to normal stop codon so status as LoF mutation is uncertain)	No	No	No	Yes	Yes (skipping of exon 3 confirmed at RNA level as shown here in Fig S3)	No	No	No
						Functional studies suggest that disease causing mutations result in severe loss of PIGN activity (PMID: 24253414)							Termination, splice and frameshift mutations all described in literature (PMID: 22444671 and PMID: 25706356) so LOF is a likley mechanism of disease
	PM4	Moderate	Protein length changes as a result of in-frame in/del in a nonrepeat region or stop-loss variants	No	No	No	No	No	Yes (frameshift close to normal stop codon results in extension of open reading frame)	No	No	No	No	No	No	No	No
	PM1	Moderate	Located in a mutational hot spot and/or critical and well-established functional domain without benign variation	No	Yes - close to p.(P105R) and p.(G92D)	No	Yes - 4 mutations reported in exon 9 (see Fig 3 in PMID: 27038415)	No	No	No	No	No (although variant lies within a type I phosphodiesterase/ nucleotide pyrophosphatase /phosphate transferase domain, there are multiple missense variants in this domain present in ExAC)	No	No	No	No	No
	PS1	Strong	Same amino acid change, but different nucleotide change, as a previously established pathogenic variant	No	No	No	No	No	No	No	No	No	No	No	No	No	No
	PM5	Moderate	Novel missense change at an amino acid residue where a different missense change determined to be pathogenic has been seen before	No	No	No	No	No	No	No	No	No	No	No	No	No	No
	PP3	Supporting	Multiple lines of computational evidence support a deleterious effect on the gene or gene product (e.g. PHRED-like CADD score >13 which corresponds to an SNV being among the 5% most deleterious single nucleotide substitutions possible)	Yes (e.g. CADD=21; PP2=1)	Yes (e.g. CADD=19; PP2=1)	Yes (e.g. CADD=22; PP2=1)	Yes (e.g. CADD=41)	Yes (e.g. CADD=34; PP2=1)	No (CADD and PP2 not available for frameshift mutations)	Yes (e.g. CADD=35; PP2=0.981)	Yes (e.g. CADD=17; PP2=0.986)	Yes (e.g. CADD=33; PP2=1)	Yes (e.g. CADD=17)	Yes (e.g. variant decreases splicing efficiency as predicted by a MaxEntScan score decrease from 10.47 to 2.51)	Yes (e.g. CADD=17)	Yes (e.g. CADD=18)	Yes (e.g. CADD=17; PP2=0.995)
	PP5	Supporting	Reputable source recently reports variant as pathogenic, but the evidence is not available to the laboratory to perform an independent evaluation	No	No	No	No	No	No	No	No	No	No	No	No	No	No
	PS4	Strong	For rare variants, prior observation of the variant in multiple unrelated patients with the same phenotype, and its absence in controls	Yes (family B in PMID: 24439110 and family D in PMID: 27120253)	Yes (families A and D in PMID: 27120253)	No (only 1 unrelated patient with this variant in literature - patient 2 in PMID: 26879448)	No (only 1 patient in literature; COLL-2.3 in PMID: 27038415 who was much more severely affected)	No	No	No	No	No	No	No	No	No	No
	PP1	Strong, Moderate, Supporting	Cosegregation with disease in multiple affected family members in a gene definitively known to cause the disease	Supporting	Supporting	No (although segregation is consistent with pathogenicity, only two unaffected siblings tested)	No (only unaffected siblings in this family and healthy sisters reported in PMID: 27038415 were not tested)	No (testing of unaffected sibling declined)		Supporting (affected sibling harbours same homozygous variant in 10-12Mb of autozygosity)	No (although segregation is consistent with pathogenicity, only one unaffected sibling tested)		No (testing of unaffected sibling declined)		No (variant not followed up clinically)	No (variant not followed up clinically)	No (variant is de novo)
	PS3	Strong	Well-established in vitro or in vivo functional studies supportive of a damaging effect on the gene or gene product	Yes (protein had immature N-glycan and mislocalized to the ER - see PMID: 24439110)	Yes (decreased activity seen in double mutant CHO cell assay; Fig S6 in PMID: 27120253)	Yes (surface expression of GPI anchors significantly decreased on patient 2 granulocytes in PMID: 26879448 and mutant HEK293 cell assay performed in the present study also demonstrated reduced activity)	No	Yes (FACS analysis showed decreased CD16 surface expression on patient granulocytes and mutant HEK293 cell assay performed in the present study also demonstrated reduced activity)	Yes (FACS analysis showed decreased CD16 surface expression on patient granulocytes and mutant HEK293 cell assay performed in the present study also demonstrated reduced activity)	Yes (mutant HEK293 cell assay performed in the present study demonstrated reduced activity)	Yes (FACS analysis of mutant HEK293 cell assay performed in the present study demonstrated reduced activity)	Yes (FACS analysis of mutant HEK293 cell assay performed in the present study resulted in no detectible activity)	No	No	No	No	No
	PM3	Moderate (but can be upgraded to strong if multiple instances observed)	For recessive disorders, detected in trans with a pathogenic variant	Yes (observed twice in trans with p.(S107L), and one in trans with p.(L147Pfs*16), so this evidence could be upgraded to strong)	Yes (observed twice in trans with p.(D305G) and once in trans with c.558-10G>A, so this evidence could be upgraded to strong)	Yes (observed in trans with both p.(K232*) and p.(G264R))	Yes (observed in trans with p.(L311W))	No (observed in trans with p.(L578fs*35) but that is only "likely pathogenic")	No (observed in trans with p.(V528M) but that is only "likely pathogenic")	No	Yes (observed in trans with p.(G238D))	Yes (observed in trans with p.(R436W))	Yes (observed in trans with c.336-2A>G)	Yes (observed in trans with p.(W16*))	No	No	No
	PM6	Moderate	Assumed de novo, but without confirmation of paternity and maternity	No	No	No	No	No	No	No	No	No	No	No	No	No	No
	PS2	Strong	De novo (both maternity and paternity confirmed) in a patient with the disease and no family history	No	No	No	No	No	No	No	No	No	No	No	No	No	Yes
	PP4	Supporting	Patient's phenotype or family history is highly specific for a disease with a single genetic etiology	Yes (DD, raised alkaline phosphatase, distinctive craniofacial gestalt)		No	No	No	No	Yes (DD, decreased alkaline phosphatase)	Yes (DD, elevated alkaline phosphatase, thin lips)		Yes (DD, elevated alkaline phosphatase)		No	No	No
Benign Criteria	BA1	Stand alone	Allele frequency is >0.05 (5%) in Exome Sequencing Project, 1000 Genomes Project, or Exome Aggregation Consortium	No	No	No	No	No	No	No	No	No	No	No	No	No	No
	BS2	Strong	Observed in a healthy adult individual for a recessive (homozygous), dominant (heterozygous), or X-linked (hemizygous) disorder, with full penetrance expected at an early age	No (not observed in ExAC)	No (not observed homozygous in ExAC)	No (not observed homozygous in ExAC)	No (not observed in ExAC)	No (not observed homozygous in ExAC)	No (not observed homozygous in ExAC)	No (not observed homozygous in ExAC)	No (not observed homozygous in ExAC)	No (not observed in ExAC)	No (not observed homozygous in ExAC)	No (not observed homozygous in ExAC)	Yes (7 homozygotes observed in ExAC, 3 expected given allele frequency)	No (not observed homozygous in ExAC)	No (not observed homozygous in ExAC)
	BS1	Strong	Allele frequency is greater than expected for disorder	No	No	No	No	No	No	No	No	No	No	No	Yes (expected incidence is ~1/20,500, given observed AF in ExAC)	No	No
	BP1	Supporting	Missense variant in a gene for which primarily truncating variants are known to cause disease	No	No	No	No	No	No	No	No	No	No	No	No	No	No
				3/4 variants reported in PMID: 24439110 were missense		Multiple missense mutations are described e.g. PMID: 21493957 and 26879448		2/3 of the first mutations described were missense (PMID: 23636107 and 24906948)			4/7 of the first mutations described were missense (PMIDs: 24417746, 22683086, 24049131)				Both mutations in primary literature report were missense (PMID: 24367057)		Only reported pathogenic variant is 270bp before start codon and disrupts Sp1 transcription factor binding to its cognate promoter motif, substantially reducing transcription (PMID: 16767100)
	BP3	Supporting	In-frame in/del in a repetitive region without a known function	No	No	No	No	No	No	No	No	No	No	No	No	No	No
	BP7	Supporting	A synonymous (silent) variant for which splicing prediction algorithms predict no impact to the splice consensus sequence nor the creation of a new splice site AND the nucleotide is not highly conserved	No	No	No	No	No	No	No	No	No	No	No	No	No	No
	BP4	Supporting	Multiple lines of computational evidence suggest no impact on gene or gene product	No	No	No	No	No	No	No	No	No	No	No	No	No	No
	BP6	Supporting	Reputable source recently reports variant as benign, but the evidence is not available to the laboratory to perform an independent evaluation	No	No	No	No	No	No	No	No	No	No	No	No	No	No
	BS4	Strong	Lack of segregation in affected members of a family	No	No	No	No	No	No	No	No	No	No	No	No	No	No
	BS3	Strong	Well-established in vitro or in vivo functional studies show no damaging effect on protein function or splicing	No	No	No	No	No	No	No	No	No	No	No	No	No	No
	BP2	Supporting	Observed in trans with a pathogenic variant for a fully penetrant dominant gene/disorder or observed in cis with a pathogenic variant in any inheritance pattern	No	No	No	No	No	No	No	No	No	No	No	No	No	No
	BP5	Supporting	Variant found in a case with an alternate molecular basis for disease	No	No	No	No	No	No	No	No	No	No	No	No	No	No
								(Compound heterozygous PKHD1 variants in individual 258094 not considered to be plausible cause of phenotype)			(Hemizygous variant in BCORL1 in individual 263039 not considered likely to be causative)
Assessed with respect to…			Condition	Hyperphosphatasia with mental retardation syndrome 4 (OMIM #615716)		Multiple congenital anomalies-hypotonia-seizures syndrome 1 (OMIM #614080)		Multiple congenital anomalies-hypotonia-seizures syndrome 3 (OMIM #615398)			Hyperphosphatasia with mental retardation syndrome 2 (OMIM #614749)		CHIME syndrome (OMIM #280000); but phenotype can also include hyperphosphatasia mental retardation syndrome (PMID: 25706356)		?Hyperphosphatasia with mental retardation syndrome 5 (OMIM #616025)		Glycosylphosphatidy-linositol deficiency (OMIM #610293)
			Inheritance pattern	Autosomal recessive		Autosomal recessive		Autosomal recessive			Autosomal recessive		Autosomal recessive		Autosomal recessive		Autosomal recessive
			Age of onset	Neonatal		Neonatal		Neonatal			Neonatal		Childhood		Neonatal		Neonatal
			Estimated incidence (from ClinVar)	<1 / 1 000 000		<1 / 1 000 000		<1 / 1 000 000			<1 / 1 000 000		<1 / 1 000 000		<1 / 1 000 000		<1 / 1 000 000
Inferred classification				Pathogenic	Pathogenic	Likely pathogenic	Pathogenic	Likely pathogenic	Likely pathogenic	Likely pathogenic	Pathogenic	Pathogenic	Pathogenic	Pathogenic	Benign	Uncertain signficance	Likely pathogenic
Assigned classification				Pathogenic	Pathogenic	Pathogenic	Pathogenic	Likely pathogenic	Likely pathogenic	Pathogenic	Pathogenic	Pathogenic	Pathogenic	Pathogenic	Benign	Uncertain signficance	Uncertain signficance
